# Supplementary material for: Evolutionary Dynamics and Lateral Gene Transfer in Raphidophyceae Plastid Genomes
Source: Front Plant Sci. 2022 May 26;13:896138. doi: 10.3389/fpls.2022.896138 (PMC9235467; doi:10.3389/fpls.2022.896138)
Supplement: Supplementary file 6 [file Table_1.XLSX]

## Sheet: assembly_statistics
Table R1. Summary if SPAdes assembly statistics
	Gonyostomum semen	Merotricha bacillata	Vacuolaria virescens	Chattonella marina	Fibrocapsa japonica	Haramonas pauciplastida
	KR	NIES-1809	KR	KR	KR	NIES-1870
Number of contigs	9777	306475	44554	208421	283741	111486
Total size of contigs	7159108	182141016	8575514	197022765	180839563	109636538
Longest contig size	965610	760180	1080167	1665930	744366	1305995
N50 contig length	30375	522	942	1022	642	3289
